# Supplementary material for: Development and demonstration of a state model for the estimation of incidence of partly undetected chronic diseases
Source: BMC Med Res Methodol. 2015 Nov 11;15:98. doi: 10.1186/s12874-015-0094-y (PMC4642685; doi:10.1186/s12874-015-0094-y)
Supplement: Additional file 1 — Scripts for the statistical software R. The zip-file contains the analysis for the simulation. For detailed instructions unzip the file and refer to the readme.txt file. (ZIP 3.01 Kb) [file 12874_2015_94_MOESM1_ESM.zip]

Archive with 2 entries (2 files):
- mainR2.R
- ratesR2.R
